# Supplementary material for: ITC: Infused Tangential Curves for Smooth 2D and 3D Navigation of Mobile Robots
Source: Sensors (Basel). 2019 Oct 10;19(20):4384. doi: 10.3390/s19204384 (PMC6833116; doi:10.3390/s19204384)
Supplement: Supplementary file 1 [file sensors-19-04384-s001.zip]

Archive with 1 entries (1 files):
- sensors-592655-supplementary.mp4
